# Supplementary material for: SARS-CoV-2 lineage B.6 was the major contributor to early pandemic transmission in Malaysia
Source: PLoS Negl Trop Dis. 2020 Nov 30;14(11):e0008744. doi: 10.1371/journal.pntd.0008744 (PMC7728384; doi:10.1371/journal.pntd.0008744)
Supplement: S3 Table — Amino acids are denoted in parentheses and unique mutations found in each lineage are bold and highlighted in grey. The sequence names are colored according to their lineage: Lineage A in red color, lineage B in black color, lineage B.1 in purple color, lineage B.1.1 in pink color, B.1.1.1 in golden color, B.1.36 in brown color, B.2 in orange color, B.3 in green color and B.6 in blue color. (XLSX) [file pntd.0008744.s003.xlsx]

## Sheet: ALL mutations
			Mutation in gene at indicated position
		Lineage	5' UTR	nsp2					nsp3																		nsp4				nsp5			nsp6			nsp7	nsp10	nsp12						nsp14		nsp16		S
	Nucleotide position (in the genome)		241	1135	1440	1467	1758	2508	2737	3017	3037	3180	3223	4002	4068	4390	4824	5717	6027	6310	6312	6446	7011	7621	8025	8090	8782	9438	9803	10097	10236	10604	10776	11083	11679	11752	12084	13329	13536	13730	13975	14408	14636	14805	19170	19524	20759	20823	21627
	Codon position (in the protein)			110	212	221	318	568	6	100	106	154	168	428	450	557	702	1000	1103	1197	1198	1243	1431	1634	1769	1791	76	295	417	15	61	184	241	37	236	260	81	102	32	97	179	323	399	455	377	495	34	55	22
	Reference SARS-COV-2 (MN908947.3)		C	G (K)	G (G)	G (G)	C (A)	C (P)	T (T)	T (S)	C (F)	A (E)	A (Q)	C (T)	C (A)	G (L)	C (S)	C (H)	C (P)	C (S)	C (T)	G (V)	C (A)	T (C)	C (A)	C (L)	C (S)	C (T)	C (L)	G (G)	A (K)	C (P)	C (P)	G (L)	G (R)	C (L)	C (T)	C (T)	C (Y)	C (A)	G (G)	C (P)	C (A)	C (Y)	C (F)	C (L)	C (A)	C (N)	C (T)
	hCoV-19/Malaysia/2813/2020	B.6																			A (K)			C (C)										T (F)						T (V)
	hCoV-19/Malaysia/1713/2020	B.6																			A (K)			C (C)										T (F)						T (V)
	hCoV-19/Malaysia/0931/2020	B.6																			A (K)			C (C)										T (F)						T (V)
	hCoV-19/Malaysia/2079/2020	B.6																			A (K)			C (C)										T (F)						T (V)
	hCoV-19/Malaysia/2065/2020	B.6																			A (K)			C (C)										T (F)						T (V)
	hCoV-19/Malaysia/2251/2020	B.6																			A (K)			C (C)										T (F)						T (V)
	hCoV-19/Malaysia/2101/2020	B.6																			A (K)			C (C)										T (F)						T (V)
	hCoV-19/Malaysia/5760/2020	B.6															T (F)				A (K)			C (C)										T (F)						T (V)
	hCoV-19/Malaysia/5822/2020	B.6																			A (K)			C (C)										T (F)						T (V)
	hCoV-19/Malaysia/2735/2020	B.6																			A (K)			C (C)										T (F)						T (V)
	hCoV-19/Malaysia/5425/2020	B.6																			A (K)			C (C)										T (F)						T (V)
	hCoV-19/Malaysia/3703/2020	B.6																			A (K)			C (C)										T (F)						T (V)									T (I)
	hCoV-19/Malaysia/2982/2020	B.6																			A (K)			C (C)										T (F)	A (K)					T (V)									T (I)
	hCoV-19/Malaysia/2363/2020	B.6																			A (K)			C (C)										T (F)						T (V)									T (I)
	hCoV-19/Malaysia/3145/2020	B.6																			A (K)			C (C)										T (F)						T (V)									T (I)
	hCoV-19/Malaysia/6306/2020	B.6																			A (K)			C (C)									T (L)	T (F)						T (V)									T (I)
	hCoV-19/Malaysia/3706/2020	B.6																			A (K)			C (C)										T (F)						T (V)									T (I)
	hCoV-19/Malaysia/6149/2020	B.6													A (D)						A (K)			C (C)										T (F)			T (I)			T (V)
	hCoV-19/Malaysia/3321/2020	B.6																			A (K)			C (C)										T (F)						T (V)
	hCoV-19/Malaysia/3499/2020	B.6																			A (K)			C (C)										T (F)						T (V)
	hCoV-19/Malaysia/MGI-M71/2020	B.6																			A (K)			C (C)										T (F)						T (V)
	hCoV-19/Malaysia/MGI-M32/2020	B.6																			A (K)			C (C)										T (F)						T (V)
	hCoV-19/Malaysia/MGI-M64/2020	B.6																			A (K)			C (C)										T (F)						T (V)
	hCoV-19/Malaysia/MGI-M76/2020	B.6	T																		A (K)			C (C)										T (F)						T (V)
	hCoV-19/Malaysia/3097/2020	B.6	T																		A (K)			C (C)										T (F)						T (V)
	hCoV-19/Malaysia/IMR_WC10180	B.6																			A (K)			C (C)										T (F)						T (V)
	hCoV-19/Malaysia/IMR-WC80066/2020	B.6																			A (K)													T (F)				T (I)		T (V)								T (N)
	hCoV-19/Malaysia/IMR-WC81849/2020	B.6																			A (K)													T (F)				T (I)		T (V)								T (N)
	hCoV-19/Malaysia/IMR-WC81528/2020	B.6																			A (K)													T (F)				T (I)		T (V)								T (N)
	hCoV-19/Malaysia/IMR-WC80031/2020	B.6																			A (K)													T (F)				T (I)		T (V)								T (N)
	hCoV-19/Malaysia/IMR-WC80107/2020	B.6																			A (K)													T (F)				T (I)		T (V)								T (N)
	hCoV-19/Malaysia/IMR-WC80036/2020	B.6																			A (K)													T (F)				T (I)		T (V)								T (N)
	hCoV-19/Malaysia/IMR-WC99045/2020	B.6																			A (K)													T (F)				T (I)		T (V)								T (N)
	hCoV-19/Malaysia/IMR-WC80109/2020	B.6																			A (K)													T (F)				T (I)		T (V)								T (N)
	hCoV-19/Malaysia/IMR-WC99023/2020	B.6																			A (K)													T (F)				T (I)		T (V)								T (N)
	hCoV-19/Malaysia/IMR-WC80558/2020	B.6																			A (K)													T (F)				T (I)		T (V)								T (N)
	hCoV-19/Malaysia/IMR-WC81523/2020	B.6																			A (K)													T (F)				T (I)		T (V)								T (N)
	hCoV-19/Malaysia/MGI-MAEPS54/2020	B.6																			A (K)													T (F)				T (I)		T (V)								T (N)
	hCoV-19/Malaysia/MGI-MAEPS67/2020	B.6																			A (K)													T (F)				T (I)		T (V)								T (N)
	hCoV-19/Malaysia/5815/2020	B.6											G (Q)								A (K)				T (V)			T (I)	T (L)					T (F)						T (V)						T (L)
	hCoV-19/Malaysia/3012/2020	B.6											G (Q)								A (K)							T (I)	T (L)					T (F)						T (V)
	hCoV-19/Malaysia/6088/2020	B.6																			A (K)													T (F)						T (V)
	hCoV-19/Malaysia/8816/2020	B.6																			A (K)													T (F)						T (V)
	hCoV-19/Malaysia/1399/2020	B.6																			A (K)													T (F)						T (V)
	hCoV-19/Malaysia/3998/2020	B.6																			A (K)													T (F)						T (V)
	hCoV-19/Malaysia/2297/2020	B.6																			A (K)													T (F)						T (V)
	hCoV-19/Malaysia/IMR-WC9205	B.6				A (D)															A (K)													T (F)						T (V)
	hCoV-19/Malaysia/IMR-WC9174/2020	B.6				A (D)															A (K)													T (F)						T (V)
	hCoV-19/Malaysia/IMR-WC9185/2020	B.6				A (D)															A (K)													T (F)						T (V)
	hCoV-19/Malaysia/7970/2020	B.6																			A (K)													T (F)						T (V)
	hCoV-19/Malaysia/IMR_WC9127	B.6																			A (K)													T (F)						T (V)
	hCoV-19/Malaysia/IMR_WC2665	B.6																			A (K)													T (F)						T (V)
	hCoV-19/Malaysia/IIUM316/2020	B.6																			A (K)													T (F)						T (V)						T (L)
	hCoV-19/Malaysia/9136/2020	B.6																			A (K)													T (F)						T (V)						T (L)
	hCoV-19/Malaysia/1121/2020	B.6																			A (K)													T (F)						T (V)						T (L)
	hCoV-19/Malaysia/7924/2020	B.6																			A (K)													T (F)						T (V)						T (L)
	hCoV-19/Malaysia/190300/2020	B.6																			A (K)													T (F)						T (V)						T (L)
	hCoV-19/Malaysia/1204/2020	B.6										C (C)									A (K)													T (F)						T (V)						T (L)
	hCoV-19/Malaysia/3133/2020	B.6																			A (K)													T (F)						T (V)						T (L)
	hCoV-19/Malaysia/0478/2020	B.6																			A (K)													T (F)						T (V)						T (L)
	hCoV-19/Malaysia/7685/2020	B.6																			A (K)													T (F)						T (V)						T (L)
	hCoV-19/Malaysia/9857/2020	B.6																			A (K)													T (F)						T (V)						T (L)
	hCoV-19/Malaysia/2875/2020	B.6																			A (K)													T (F)						T (V)						T (L)
	hCoV-19/Malaysia/2063/2020	B.6						A (H)												A (R)	A (K)													T (F)						T (V)						T (L)
	hCoV-19/Malaysia/5906/2020	B.6						A (H)												A (R)	A (K)													T (F)						T (V)						T (L)
	hCoV-19/Malaysia/2811/2020	B.6						A (H)												A (R)	A (K)													T (F)						T (V)						T (L)
	hCoV-19/Malaysia/6216/2020	B.6						A (H)												A (R)	A (K)													T (F)						T (V)						T (L)
	hCoV-19/Malaysia/IMR_WC2453	B.6						A (H)												A (R)	A (K)													T (F)						T (V)						T (L)
	hCoV-19/Malaysia/IMR-WC12286/2020	B.6						A (H)												A (R)	A (K)													T (F)						T (V)						T (L)
	hCoV-19/Malaysia/189332/2020	B.6							A (T)											A (R)	A (K)													T (F)						T (V)	A (S)					T (L)
	hCoV-19/Malaysia/188407/2020	B.6																		A (R)	A (K)													T (F)						T (V)						T (L)
	hCoV-19/Malaysia/IMR-WC13946/2020	B.6																			A (K)													T (F)						T (V)						T (L)
	hCoV-19/Malaysia/IMR_WC2423	B.6																			A (K)													T (F)						T (V)						T (L)
	hCoV-19/Malaysia/IMR-WC10195/2020	B.6																			A (K)													T (F)						T (V)						T (L)
	hCoV-19/Malaysia/9886/2020	B.6																																						T (V)						T (L)
	hCoV-19/Malaysia/5056/2020	B.2																	T (L)												G (R)			T (F)					T (Y)					T (Y)
	hCoV-19/Malaysia/3605/2020	B.2								C (P)																								T (F)										T (Y)
	hCoV-19/Malaysia/9593/2020	B.3			A (D)																		T (V)
	hCoV-19/Malaysia/IMR_WC1114/2020	B
	hCoV-19/Malaysia/186197/2020	B							A (T)
	hCoV-19/Malaysia/7618/2020	B
	hCoV-19/Malaysia/8454/2020	B
	hCoV-19/Malaysia/0784/2020	B
	hCoV-19/Malaysia/IMR_WC1170/2020	B
	hCoV-19/Malaysia/3611/2020	B.1.1	T								T (F)																							T (F)								T (L)
	hCoV-19/Malaysia/3479/2020	B.1.1	T								T (F)																															T (L)					T (V)
	hCoV-19/Malaysia/1497/2020	B.1.1	T								T (F)											A (I)																				T (L)
	hCoV-19/Malaysia/0309/2020	B.1.1	T								T (F)																															T (L)
	hCoV-19/Malaysia/0121/2020	B.1.1	T								T (F)																															T (L)
	hCoV-19/Malaysia/IMR-WC90685/2020	B.1.1.1	T								T (F)			T (I)																A (S)									T (Y)			T (L)
	hCoV-19/Malaysia/IMR-WC55122/2020	B.1.1.1	T								T (F)			T (I)																A (S)									T (Y)			T (L)
	hCoV-19/Malaysia/IMR-WC94436/2020	B.1	T								T (F)																															T (L)
	hCoV-19/Malaysia/IIUM91/2020	B.1.36	T								T (F)																															T (L)
	hCoV-19/Malaysia/MGI-G873/2020	B.1.36	T								T (F)																															T (L)
	hCoV-19/Malaysia/IMR-WC94764/2020	B.1	T								T (F)																															T (L)
	hCoV-19/Malaysia/8451/2020	B.1	T								T (F)																															T (L)
	hCoV-19/Malaysia/IMR-WC12897/2020	B.1	T								T (F)																															T (L)
	hCoV-19/Malaysia/IMR_WC413/2020	B					T (V)																									T (S)
	hCoV-19/Malaysia/IMR_WC458/2020	B					T (V)																									T (S)
	hCoV-19/Malaysia/IMR_WC627/2020	B					T (V)																									T (S)
	hCoV-19/Malaysia/MKAK-CL-2020-7554/2020	B					T (V)																									T (S)
	hCoV-19/Malaysia/IMR_WC1177/2020	B																																		T (L)									A (L)
	hCoV-19/Malaysia/6359/2020	B																																		T (L)									A (L)
	hCoV-19/Malaysia/IMR-WC14227/2020	B
	hCoV-19/Malaysia/0956/2020	B
	hCoV-19/Malaysia/IMR_WC1097/2020	B
	hCoV-19/Malaysia/IMR_WC1098/2020	B
	hCoV-19/Malaysia/IMR_WC085/2020	B
	hCoV-19/Malaysia/MKAK-CL-2020-5045/2020	B
	hCoV-19/Malaysia/MKAK-CL-2020-5047/2020	B
	hCoV-19/Malaysia/MKAK-CL-2020-5049/2020	B
	hCoV-19/Malaysia/1798/2020	B		T (N)																						T (F)																	T (V)
	hCoV-19/Malaysia/MKAK-CL-2020-5096/2020	A														T (F)		T (Y)									T (S)
	hCoV-19/Malaysia/IMR_WC119/2020	A														T (F)		T (Y)									T (S)
	hCoV-19/Malaysia/MKAK-CL-2020-6430/2020	A																									T (S)
[truncated: 28 more columns]
